# Supplementary material for: The risk of secondary sex ratio imbalance and increased monozygotic twinning after blastocyst transfer: data from the Japan Environment and Children’s Study
Source: Reprod Biol Endocrinol. 2019 Feb 22;17:27. doi: 10.1186/s12958-019-0471-1 (PMC6387559; doi:10.1186/s12958-019-0471-1)
Supplement: Supplementary file 2 — The total number with data available for all parameters according to the method of pregnancy. CT (early cleavage-stage embryo transfer), BT (blastocyst transfer), smoking and alcohol consumption habits at pregnancy recognition, SF-8 score of 50 or less. Low education: defined by the highest academic background and categorized as high school graduation or lower, Low income: defined by the annual revenue of the household and categorized as an annual income of 4,000,000 Japanese yen or less. (XLS 47 kb) [file 12958_2019_471_MOESM2_ESM.xls]

## Sheet: Table1
	Additional file 2.The total number with data available for all parameters according to the method of pregnancy.
		Characteristics					Spontaneous conception		Non-ART treatment		CT		BT
		Mother (Pregnancies) (n)					92022		3546		728		2020
			Age				90199		3499		714		1979
			BMI				91959		3545		727		2020
			Metabolic equivalent/min				89042		3477		725		2003
			Calorie intake				89037		3477		725		2003
			Low education				33539/89849		780/3486		158/722		454/1996
			Smoking habit				17003/90144		297/3501		32/725		97/2010
			Alcohol consumption habit				59286/90406		2220/3511		441/728		1257/2013
			Physical component summary (SF-8 score)				89073		3479		723		1993
			Mental component summary (SF-8 score)				89073		3479		723		1993
			Assessing depression (K6 score)				90455		3518		727		2017
			Hyperlipidemia				417/90829		45/3522		4/728		15/2020
			Diabetes				170/90829		14/3522		4/728		10/2020
			Hyperthyroidism				939/90829		45/3522		10/728		37/2020
			Hypothyroidism				779/90829		75/3522		25/728		79/2020
		Family
			Low income				34753/83804		875/3296		116/693		387/1915
		Father (n)					47208		1929		410		1082
			Age				46975		1922		410		1078
			BMI				45606		1876		403		1063
			Low education				40222/89251		1088/3477		218/720		644/1994
			Smoking habit				45881/89608		1354/3501		245/724		675/2010
			Alcohol consumption habit				36136/45884		1473/1888		317/406		858/1071
			Physical component summary (SF-8 score)				45230		1874		400		1059
			Mental component summary (SF-8 score)				45230		1874		400		1059
			Assessing depression (K6 score)				45795		1888		406		1069
		Infants (n)					92545		3696		751		2102
			Male				47433/92545		1874/3696		367/751		1123/2102
		Pregnancies (n)					92022		3546		728		2020
			Single				91499/92022		3396/3546		705/728		1938/2020
			Multiple				523/92022		150/3546		23/728		82/2020
				[Monozygotic twinning]			248/92022		4/3546		2/728		20/2020
