# Supplementary material for: The risk of secondary sex ratio imbalance and increased monozygotic twinning after blastocyst transfer: data from the Japan Environment and Children’s Study
Source: Reprod Biol Endocrinol. 2019 Feb 22;17:27. doi: 10.1186/s12958-019-0471-1 (PMC6387559; doi:10.1186/s12958-019-0471-1)
Supplement: Supplementary file 3 — Odds ratios of male infants by method of fertilization and parental characteristics. CT (early cleavage-stage embryo transfer), BT (blastocyst transfer), smoking and alcohol consumption habits at pregnancy recognition, SF-8 score of 50 or less. Low education: defined by the highest academic background and categorized as high school graduation or lower, Low income: defined by the annual revenue of the household and categorized as an annual income of 4,000,000 Japanese yen or less. (XLS 42 kb) [file 12958_2019_471_MOESM3_ESM.xls]

## Sheet: SupTable2
	Additional file 3. Odds ratios of male infants by method of fertilization and parents' conditions.
						OR	95% CI	P-value
		Intercept				0.740	(0.535 - 1.022)	NS
		Method of fertilization
				Spontaneous conception		1.000 (reference)
				Non-ART treatment		0.979	(0.915 - 1.048)	NS
				CT		0.914	(0.789 - 1.058)	NS
				BT		1.095	(1.001 - 1.198)	0.047
		Mother
			Age			1.002	(0.998 - 1.006)	NS
			BMI			1.000	(0.996 - 1.005)	NS
			Metabolic equivalent/min			1.000	(1.000 - 1.000)	NS
			Calorie intake			1.000	(1.000 - 1.000)	NS
			Low education
				No		1.000 (reference)
				Yes		0.980	(0.952 - 1.010)	NS
			Low income
				No		1.000 (reference)
				Yes		0.997	(0.969 - 1.026)	NS
			Smoking habit
				No		1.000 (reference)
				Yes		1.004	(0.969 - 1.041)	NS
			Alcohol consumption habit
				No		1.000 (reference)
				Yes		0.994	(0.969 - 1.026)	NS
			Physical component summary (SF-8 score)			1.005	(1.003 - 1.006)	< 0.001
			Mental component summary (SF-8 score)			1.002	(1.000 - 1.004)	0.03
			Assessing depression (K6 score)
				0-4		1.000 (reference)
				5-12		1.017	(0.986 - 1.050)	NS
				13-		1.050	(0.973 - 1.132)	NS
			Hyperlipidemia		1
				No	1.102	1.000 (reference)
				Yes		1.109	(0.926 - 1.328)	NS
			Diabetes		1
				No	1.12	1.000 (reference)
				Yes		1.109	(0.838 - 1.468)	NS
			Hyperthyroidism		1
				No	0.976	1.000 (reference)
				Yes		0.982	(0.868 - 1.111)	NS
			Hypothyroidism		1
				No	0.965	1.000 (reference)
				Yes		0.965	(0.868 - 1.111)	NS
		Father
			Age			0.999	(0.996 - 1.003)	NS
			BMI			1.000	(0.996 - 1.005)	NS
			Low education
				No		1.000 (reference)
				Yes		1.015	(0.986- 1.044)	NS
			Smoking habit
				No		1.000 (reference)
				Yes		0.970	(0.943 - 0.997)	0.029
			Alcohol consumption habit
				No		1.000 (reference)
				Yes		1.014	(0.977 - 1.053)	NS
			Physical component summary (SF-8 score)			1.000	(0.997 - 1.003)	NS
			Mental component summary (SF-8 score)			1.000	(0.977 - 1.003)	NS
			Assessing depression (K6 score)
				0-4		1.000 (reference)
				5-12		0.984	(0.941 - 1.029)	NS
				13-		0.994	(0.882 - 1.121)	NS
