# Supplementary material for: The risk of secondary sex ratio imbalance and increased monozygotic twinning after blastocyst transfer: data from the Japan Environment and Children’s Study
Source: Reprod Biol Endocrinol. 2019 Feb 22;17:27. doi: 10.1186/s12958-019-0471-1 (PMC6387559; doi:10.1186/s12958-019-0471-1)
Supplement: Supplementary file 4 — Odds ratios of MZT by method of fertilization and parents’ conditions. CT (early cleavage-stage embryo transfer), BT (blastocyst transfer), smoking and alcohol consumption habits at pregnancy recognition, SF-8 score of 50 or less. Low education: defined by the highest academic background and categorized as high school graduation or lower, Low income: defined by the annual revenue of the household and categorized as an annual income of 4,000,000 Japanese yen or less. (XLS 45 kb) [file 12958_2019_471_MOESM4_ESM.xls]

## Sheet: SupTable3
	Additional file 4. Odds ratios of MZT by method of fertilization and parents' conditions.
						OR	95% CI	P-value
		Intercept				0.119	(0.006 - 2.391)	NS
		Method of fertilization
				Spontaneous conception		1.000 (reference)
				Non-ART treatment		0.426	(0.158 - 1.147)	NS
				CT		1.16	(0.286 - 4.714)	NS
				BT		4.214	(2.604 - 6.818)	< 0.001
		Mother
			Age			0.978	(0.940 - 1.017)	NS
			BMI			0.999	(0.960 - 1.040)	NS
			Metabolic equivalent/min			1.000	(1.000 - 1.001)	NS
			Calorie intake			1.000	(0.999 - 1.001)	NS
			Low education
				No		1.000 (reference)
				Yes		0.931	(0.700 - 1.238)	NS
			Low income
				No		1.000 (reference)
				Yes		1.074	(0.818 - 1.411)	NS
			Smoking habit
				No		1.000 (reference)
				Yes		0.985	(0.695 - 1.396)	NS
			Alcohol consumption habit
				No		1.000 (reference)
				Yes		1.259	(0.967 - 1.639)	NS
			Physical component summary (SF-8 score)			0.967	(0.952 - 0.982)	< 0.001
			Mental component summary (SF-8 score)			0.986	(0.968 - 1.004)	NS
			Assessing depression (K6 score)
				0-4		1.000 (reference)
				5-12		0.656	(0.484 - 0.891)	0.007
				13-		0.272	(0.097 - 0.762)	0.013
			Hyperlipidemia
				No		1.000 (reference)
				Yes		0.795	(0.111 - 5.700)	NS
			Diabetes
				No		1.000 (reference)
				Yes		0.000	(0.000 - 999.999)	NS
			Hyperthyroidism
				No		1.000 (reference)
				Yes		0.748	(0.185 - 3.018)	NS
			Hypothyroidism
				No		1.000 (reference)
				Yes		0.328	(0.046 - 2.351)	NS
		Father
			Age			0.985	(0.950 - 1.021)	NS
			BMI			0.998	(0.958 - 1.039)	NS
			Low education
				No		1.000 (reference)
				Yes		0.899	(0.686 - 1.177)	NS
			Smoking habit
				No		1.000 (reference)
				Yes		0.932	(0.718 - 1.210)	NS
			Alcohol consumption habit
				No		1.000 (reference)
				Yes		1.122	(0.755 - 1.637)	NS
			Physical component summary (SF-8 score)			0.993	(0.963 - 1.023)	NS
			Mental component summary (SF-8 score)			1	(0.971 - 1.029)	NS
			Assessing depression (K6 score)
				0-4		1.000 (reference)
				5-12		0.847	(0.550 - 1.306)	NS
				13-		0.596	(0.127 - 2.798)	NS
